# Supplementary material for: Mannose Inhibits the Pentose Phosphate Pathway in Colorectal Cancer and Enhances Sensitivity to 5-Fluorouracil Therapy
Source: Cancers (Basel). 2023 Apr 13;15(8):2268. doi: 10.3390/cancers15082268 (PMC10137209; doi:10.3390/cancers15082268)
Supplement: Supplementary file 1 [file cancers-15-02268-s001.zip]

Archive with 1 entries (1 files):
- cancers-2211780-supplementary.pptx
